# Supplementary material for: Genetic separation of Brca1 functions reveal mutation-dependent Polθ vulnerabilities
Source: Nat Commun. 2023 Nov 24;14:7714. doi: 10.1038/s41467-023-43446-1 (PMC10673838; doi:10.1038/s41467-023-43446-1)
Supplement: Supplementary file 4 — Supplementary Data 1 [file 41467_2023_43446_MOESM4_ESM.xlsx]

## Sheet: Sheet1
Genotype	Clone	Indels {'indel size': allele 1 frequency, 'indel size': allele 2 frequency, etc.}a	KO-Scoreb	R2 c
Brca1+/+,	1	{'1': 30.0, '-2': 33.0, '-3': 34.0}	63	0.97
53bp1+/+	2	{'1': 28.0, '2': 28.0, '-11': 1.0, '-30': 35.0, '-33': 1.0}	93	0.93
	3	{'1': 49.0, '-1': 48.0}	97	0.97
	4	{'1': 69.0, '-22': 27.0}	96	0.96
	5	{'-1': 30.0, '-3': 29.0, '-5': 2.0, '-17': 33.0}	65	0.94
	6	{'-2': 49.0, '-4': 49.0}	98	0.98
	7	{'-1': 69.0, '-4': 29.0}	98	0.98
	8	{'-2': 42.0, '-3': 28.0, '-18': 25.0}	42	0.95
Brca1CC/CC,	1	{'1': 21.0, '-2': 51.0, '-3': 3.0, '-5': 21.0}	93	0.96
53bp1+/+	2	{'1': 30.0, '-3': 33.0, '-4': 33.0}	63	0.96
	3	{'0': 13.0, '-4': 3.0, '-5': 4.0, '-7': 45.0, '-8': 9.0, '-9': 3.0}	61	0.77
	4	{'1': 40.0, '-2': 19.0, '-5': 17.0, '-9': 21.0}	76	0.97
	5	{'1': 46.0, '-5': 50.0}	96	0.96
	6	{'0': 1.0, '1': 42.0, '6': 36.0, '-6': 4.0, '-9': 1.0, '-20': 1.0, '-33': 3.0}	46	0.88
	7	{'0': 9.0, '1': 5.0, '2': 56.0, '-1': 8.0, '-2': 5.0, '-3': 5.0, '-4': 1.0, '-7': 2.0, '-19': 1.0, '-20': 1.0, '-32': 1.0}	80	0.94
	8	{'0': 30.0, '1': 1.0, '-1': 23.0, '-2': 35.0, '-8': 1.0, '15': 1.0, '-13': 3.0}	63	0.94
	9	{'-6': 43.0, '-23': 52.0}	52	0.95
Brca1Δ11/Δ11,	1	{'-1': 49.0, '-6': 48.0}	49	0.97
53bp1+/+	2	{'1': 47.0, '-3': 45.0, '-16': 1.0, '-27': 1.0}	49	0.94
	3	{'1': 47.0, '-3': 49.0}	47	0.96
	4	{'2': 2.0, '-1': 42.0, '-5': 45.0, '-10': 4.0, '-20': 1.0, '-29': 1.0}	95	0.95
	5	{'-2': 46.0, '-3': 51.0}	46	0.97
	6	{'1': 49.0, '-2': 48.0}	97	0.97
	7	{'1': 46.0, '-2': 51.0}	97	0.97
	8	{'-1': 50.0, '-4': 48.0}	98	0.98
Brca1+/+,	1	{'-21': 47.0, '-35': 50.0}	97	0.97
53bp1-/-	2	{'-27': 100.0}	100	1
	3	{'-3': 96.0}	0	0.96
	4	{'1': 49.0, '-4': 44.0, '-11': 1.0, '-30': 1.0}	95	0.95
	5	{'-2': 49.0, '-4': 47.0}	96	0.96
	6	{'3': 23.0, '-1': 2.0, '11': 2.0, '-19': 3.0, '-20': 2.0}	9	0.32
	7	{'-18': 68.0, '-34': 28.0}	28	0.96
	8	{'-3': 12.0, '-4': 23.0, '-30': 61.0}	84	0.96
	9	{'0': 22.0, '-2': 15.0, '-3': 44.0, '-4': 8.0, '-7': 7.0}	30	0.96
	10	{'-13': 100.0}	100	1
	11	{'-36': 100.0}	100	1
	12	{'-1': 3.0, '14': 2.0, '-19': 1.0, '-20': 4.0, '-24': 2.0, '-27': 1.0, '-29': 5.0, '-34': 2.0, '-39': 2.0}	22	0.22
Brca1CC/CC,	1	{'0': 24.0, '2': 1.0, '8': 2.0, '-4': 4.0, '12': 3.0, '-22': 1.0, '-23': 3.0, '-25': 2.0, '-29': 1.0, '-30': 29.0, '-32': 2.0}	45	0.72
53bp1-/-	2	{'0': 24.0, '8': 2.0, '-4': 4.0, '12': 3.0, '-22': 1.0, '-23': 3.0, '-25': 1.0, '-29': 1.0, '-30': 34.0, '-32': 3.0}	49	0.76
	3	{'0': 70.0, '1': 6.0, '-1': 6.0, '-2': 7.0, '-4': 1.0, '-7': 2.0, '-11': 2.0, '-12': 1.0}	24	0.95
	4	{'0': 25.0, '2': 1.0, '8': 1.0, '-4': 4.0, '12': 3.0, '-22': 1.0, '-23': 2.0, '-25': 1.0, '-29': 1.0, '-30': 35.0, '-32': 2.0}	48	0.76
	5	{'0': 27.0, '8': 2.0, '-4': 3.0, '12': 3.0, '-23': 3.0, '-25': 1.0, '-30': 40.0, '-32': 1.0}	50	0.8
	6	{'0': 24.0, '1': 2.0, '-2': 1.0, '-4': 52.0, '-5': 2.0, '-8': 3.0, '15': 1.0, '-16': 3.0, '-25': 1.0, '-31': 2.0}	66	0.91
	7	{'0': 48.0, '-10': 1.0, '-26': 3.0, '-28': 5.0, '-30': 18.0, '-34': 3.0}	30	0.78
	8	{'0': 57.0, '-1': 1.0, '-10': 2.0, '-12': 2.0, '-14': 1.0, '-28': 2.0, '-30': 17.0}	23	0.82
	9	{'0': 52.0, '-10': 2.0, '-12': 1.0, '-14': 2.0, '-28': 2.0, '-30': 20.0}	26	0.79
	10	{'0': 91.0, '-1': 3.0, '19': 1.0}	4	0.95
	11	{'0': 81.0, '-1': 4.0, '-8': 2.0, '-12': 4.0, '-13': 1.0, '-20': 1.0}	8	0.93
	12	{'1': 37.0, '-7': 2.0, '-14': 1.0, '-17': 1.0, '-20': 1.0, '-22': 1.0, '-26': 4.0, '-29': 2.0, '-30': 15.0, '-32': 1.0, '-39': 1.0}	66	0.66
	13	{'0': 48.0, '-10': 1.0, '-26': 2.0, '-28': 4.0, '-30': 22.0, '-34': 1.0, '-38': 1.0}	31	0.79
	14	{'0': 21.0, '-4': 61.0, '-5': 2.0, '-8': 2.0, '15': 1.0, '-16': 3.0, '-25': 1.0, '-31': 2.0}	71	0.93
	15	{'2': 2.0, '3': 25.0, '-2': 2.0, '-3': 25.0, '-22': 6.0, '-24': 34.0}	44	0.94
	16	{'0': 99.0, '-1': 0.0}	0	0.99
	17	{'0': 86.0, '4': 5.0, '-12': 2.0}	5	0.93
	18	{'0': 91.0, '-1': 1.0, '-12': 3.0, '-13': 1.0}	2	0.96
	19	{'0': 77.0, '1': 3.0, '-1': 4.0, '-2': 6.0, '-7': 3.0, '-11': 2.0, '-12': 1.0}	18	0.96
	20	{'0': 36.0, '8': 1.0, '-1': 5.0, '-4': 10.0, '-7': 5.0, '-8': 6.0, '-23': 2.0, '-30': 19.0}	48	0.84
	21	{'0': 22.0, '-4': 26.0, '-7': 22.0, '-8': 27.0}	75	0.97
	22	{'0': 26.0, '-4': 71.0}	71	0.97
Brca1Δ11/Δ11,	1	{'0': 67.0, '1': 3.0, '-1': 22.0, '-3': 3.0, '-10': 1.0}	26	0.96
53bp1+/+	2	{'0': 66.0, '1': 1.0, '-1': 18.0, '-2': 4.0, '-3': 4.0, '-10': 2.0, '-15': 1.0}	25	0.96
	3	{'0': 80.0, '1': 1.0, '-1': 11.0, '-3': 1.0, '-4': 2.0, '-6': 1.0}	14	0.96
	4	{'0': 80.0, '-1': 11.0, '-3': 2.0, '-4': 2.0, '-10': 1.0}	14	0.96
	5	{'0': 34.0, '-1': 45.0, '-3': 3.0, '-8': 15.0}	60	0.97
	6	{'0': 60.0, '1': 3.0, '-1': 24.0, '-3': 2.0, '-4': 1.0, '-6': 2.0, '-10': 2.0}	30	0.94
	7	{'0': 71.0, '1': 3.0, '-1': 16.0, '-6': 1.0, '-10': 1.0, '-12': 1.0}	20	0.93
	8	{'0': 67.0, '1': 4.0, '-1': 14.0, '-3': 2.0, '-6': 2.0, '-10': 4.0}	22	0.93
	9	{'0': 84.0, '-1': 9.0, '-10': 1.0}	10	0.94
	10	{'0': 62.0, '-1': 12.0, '-10': 2.0, '-22': 2.0, '-30': 1.0, '-34': 9.0}	26	0.88
	11	{'0': 25.0, '1': 50.0, '-4': 21.0}	71	0.96
	12	{'0': 39.0, '-1': 2.0, '-2': 56.0}	58	0.97
	13	{'0': 51.0, '1': 1.0, '2': 1.0, '-1': 37.0, '-4': 2.0, '-5': 2.0}	43	0.94
	14	{'0': 24.0, '-1': 73.0, '-5': 1.0}	74	0.98
	15	{'3': 46.0, '-1': 42.0, '-2': 1.0, '-9': 2.0, '-25': 1.0}	44	0.92
	16	{'0': 26.0, '1': 34.0, '-1': 3.0, '-2': 32.0, '-6': 1.0}	69	0.96
	17	{'0': 83.0, '-1': 11.0, '-3': 2.0}	11	0.96
	18	{'0': 1.0, '3': 42.0, '-1': 46.0, '-2': 2.0, '-9': 1.0}	48	0.92
	19	{'0': 81.0, '-1': 9.0, '-6': 1.0, '-10': 1.0}	10	0.92
aSanger sequencing trace files from single cell clones of the indicated genotypes were deconvoluted using Synthego ICE software (https://ice.synthego.com/#/). Estimated allelic insertions and deletions for each trace file are shown in 'quotes' followed by the estimated allelic frequency. Note: samples in bold are considered KO and have frameshifting mutations in all detected alleles.
bKO-score calculated by Synthego ICE software represents the proportion of cells that have either a frameshift or 21+bp indel with 100 indicating high confidence of a functional knockout.
cThe Pearson correlation coefficient computed during generation of the Synthego ICE KO-score is shown as an indicator of model fit.
