# Supplementary material for: Genetic separation of Brca1 functions reveal mutation-dependent Polθ vulnerabilities
Source: Nat Commun. 2023 Nov 24;14:7714. doi: 10.1038/s41467-023-43446-1 (PMC10673838; doi:10.1038/s41467-023-43446-1)
Supplement: Supplementary file 5 — Supplementary Data 2 [file 41467_2023_43446_MOESM5_ESM.xlsx]

## Sheet: Sheet1
Metaphase	Rearrangement band region of centromeric chromosomeb	Translocated chromosome segment	3rd Translocated chromosome segment	4th Translocated chromosome segment	5th Translocated chromosome segment	Total number of translocated chromosomes identified by mFISHc
sgGFP-38	2E2~F1	12C1~D2				10
	3F3~H1	1G~H1
	8cen	8cen	4	16
	9A4~A5	1H1~H3
	9F3~F4	9F3~F4
	12C1~D2	2E4~F3
	13C2~D1	19	15
	13A3~A4	12	19	15
	14cen	6cen
	19D~D2	5A2~B				12
sgGFP-37	2E2~F1	12C1~D2
	3E2~F1	XC~D
	4A4~B1	5C2~D
	4A4~B1	6A2
	9B~D	18C~D
	12C1~D2	2E4~F3
	12B~C1	13A2~A4
	15C~D	13	15	13	15
	19C1~D1	5A2~A5
	19D1~D2	6D~F1
	XC~D	19B
	YB	6	5G1
sgGFP-31	1C2~D	12C2~D1				17
	1D~E2	10B2~B4
	1H1~H5	5E2~E4
	2H1~H3	5B~C2
	2B~C2	16B1~B3
	3B~C	1	16B3~B5
	4A4~B1	5C2~D
	4C3~C6	8B2~C1
	5C2~D	13A4~B
	6C2~D	4C7~D1
	8E1~E2	4	13
	9B~D	18C~D
	11B1~B3	10A2~A4
	13A2~A4	10B4~B5
	13D1	11D1
	14B	XA2
	16A1~A3	2H1~H3
sgGFP-1	2B~C2	6A3~B1				8
	10A4~B2	3E2~F1
	12C1~D2	2E4~F3
	11A2~A4	14D1~D3
	14B	16	2
	19C1~D1	5A2~A5
	XA6~AB	13B~C2
	XA4~A5	13	15A2~B2
						Range: 8 - 17
						Median: 11
						Mean: 11.75
a Rearrangements depicted with shading were considered clonal, since they were found in more than 1 metaphase scored by mFISH analysis.
b Chromosomes listed in this column contain the centromere.
c Any duplicated rearranged chromosomes were scored only once in the tabulation in this column.
