# Supplementary material for: Genetic separation of Brca1 functions reveal mutation-dependent Polθ vulnerabilities
Source: Nat Commun. 2023 Nov 24;14:7714. doi: 10.1038/s41467-023-43446-1 (PMC10673838; doi:10.1038/s41467-023-43446-1)
Supplement: Supplementary file 6 — Supplementary Data 3 [file 41467_2023_43446_MOESM6_ESM.xlsx]

## Sheet: Sheet1
Metaphase	Rearrangement band region of centromeric chromosomeb	Translocated chromosome segment	3rd Translocated chromosome segment	4th Translocated chromosome segment	5th Translocated chromosome segment	Total number of translocated chromosomes identified by mFISHc
Polq KO-2	3B~C	6F1				24
	3E2~F1	13A2~A4
	5G1~G3	17C~D
	5B~C2	7B5~D3	1C2~C4
	6D~E	3F2~F3
	7B3~C	5E4~F	6A2~B1
	7B3~C	2	4C4~C6
	8D1~E1	XA4~A6
	9B~D	2E4~F1
	12E~F1	1A4~C2
	13A4~B	9F1
	2A2~A3	14 x 2	2	6E2~F1
	15C~D2	3F2~G
	15E	11	8	11D~E1
	4A2~A4	16B3~B5
	16B5~C1	2E4~F1
	6A3~B2	16B1~B4
	17B	XF1
	17E4~E5	2C
	17B~C	15	17E1~E2
	15C~D2	18A2~A3
	13A3~A4	18	2	18A2~A3
	XB~C	17A2~B
	XB~C	3F1
Polq KO-3	3B~C	6F1				18
	14B~C2	11	X	3E2~F1
	3E2~F1	13A2~A4
	13A3~A4	4	2F3~G
	7B3~C	5E4~F
	6D~E	3F2~F3
	2D	11D
	9B~D	2E4~F1
	12D3	13A4~B
	13A4~B	9F1
	2A2~A3	14 x 2	2	6E2~F1
	15E	2	XF1
	16C2~C4	2F1~F3
	6B3~B5	16A1~A3
	5B	7	2	17
	17B~C	XF2~F3
	15C~D2	18A2~A3
	XB~C	17A2~B
Polq KO-5	18C~D	Y	2B~C2			24
	3E2~F1	13A2~A4
	3B~C	6F1
	5B~C2	13C2~D1
	5B~C2	7B5~D3
	6D~E	3F2~F3
	6B3~B5	16A1~A3
	7B3~C	5E4~F
	7F1~F3	4C4~C6
	8D1~E1	XA4~A6
	10B1~B3	1B~C4
	11C~D	X	3E2~F1
	11A2~B	6C3~D
	12E~F1	XF1~F2
	14C2~D2	11D~E1
	14E3~E4	2	7E2~F1
	15C~D2	3F2~G
	15C	1	8	11C~D
	16C2~C4	2F1~F3
	17B~C	XF2~F3
	17E4~E5X	2C
	15C~D2	18A2~A3
	19D1~D2	14E2~E3
	XB~C	17A2~B
Polq KO-8	1C2~D	12	1C2~D			22
	1C2~D	12	13C2~D1
	2B~C2	5A2~B
	5B~C2	7B5~D3
	6D~E	3F2~F3
	7B3~C	5E4~F
	7F1~F3	4C4~C6
	8D1~E1	XA4~A6
	9B	16	9
	11C~D	X	3F1~F3
	11A2~B	6C3~D
	13A4~B	3	4D1
	3E2~F1	13A2~A4
	14E3~E4	2	7E2~F1
	14B3~C3	6F1~F3
	15B2~C	18A2
	15E	11	8	11D~E1
	6A3~B2	16B1~B4
	1700000	2	5	8B3~C1
	17B	XF1
	13A4	18A2
	XE6~B	17B~C
Polq KO-10	1B~C2	12	1	12	13B~C2	23
	3B~C	6F1
	XB~C	3F1
	3E2~F1	13A2~A4
	9F1~F3	4A2
	5B~C2	7B5~D3
	6D~E	3F2~F3
	7B3~C	5E4~F
	7F1~F3	4C4~C6
	4B1	9A2~A4
	10C1~D1	8A2~A4
	11C~D	X	3F1~F3
	12D3~F1	8	13	8A2~A3
	14C2~D2	11D~E1
	14E3~E4	2	7E2~F1
	15C~D2	3F2~G
	15E	11	8	11D~E1
	16C2~C4	9D
	170000	9A4~B
	13A4	18A2
	15C~D2	18A2~A3
	19D1~D2	14E1~E2
	XA4~A6	17	2H3
Polq KO-72	1B~C2	3	6	1A2~B		27
	2H2~H4	18 E1~E3
	3E2~F1	13A2~A4
	6D~E	3F2~F3
	7B3~C	5E4~F
	7F1~F3	4C4~C6
	8E1~E2	7F1~F3
	9B~D	2E4~F1
	?	10A2~A4
	11E1~E23	2H3
	11A2~A3	6C3~D
	18B2~C	?	12	13B
	12C1~D1	2	14	2	12	8cenàqter
	13A4~B	9F1
	13cen	5cen	5C3~D	3F2~F3
	14B~C2	11	X	3E2~F1
	15C~D2	18?	8	7F2~F3
	15B3~C	3F2~F3
	6A3~B2	16B1~B4
	16A1~A2	2	16C2~C3
	16B5~C1	2E4~F1
	17B	7	1E3~G
	17E4~E5	8	9E2~E4
	17B	XF1
	15B2~C	18A2
	19D1~D2	14E1~E2
	XE6~B	17B~C
						Range: 18 - 27
						Median: 23.5
						Mean: 23
a Rearrangements depicted with shading were considered clonal, since they were found in more than one metaphase scored by mFISH analysis.
b Chromosomes listed in this column contain the centromere.
c Any duplicated rearranged chromosomes were scored only once in the tabulation in this column.
