# Supplementary material for: Genetic separation of Brca1 functions reveal mutation-dependent Polθ vulnerabilities
Source: Nat Commun. 2023 Nov 24;14:7714. doi: 10.1038/s41467-023-43446-1 (PMC10673838; doi:10.1038/s41467-023-43446-1)
Supplement: Supplementary file 8 — Source Data [file 41467_2023_43446_MOESM8_ESM.xlsx]

## Sheet: Fig1
A	diagram
B	WB		BRCA1, Tubulin				53BP1
C	diagram
D
		+/+; +/-	-/-
	WT	4	4
	CC	8	1
	Δ11	4	4
	WT	9	3
	CC	22	0
	Δ11	19	0
E	table
F	table

## Sheet: Fig2
A	Growth curves
	WT								CC								D11
	day	sgGFP			Polq -/-				day	sgGFP			Polq -/-				day	sgGFP			Polq -/-
	0	1.27373	0.809779		0.70683	1.16088	1.24728		0	1.19168			0.179196				0	1.71733		1.62062	0.880135		0.940522
	0.083333	3.66638	2.31853	2.50218	1.75052	1.37922	3.6007		0.083333	2.18673	1.61187	1.72939	0.638129	1.1652	1.08619		0.083333	2.93025	2.31753	1.92924	0.996521	1.7382	1.44282
	0.166667	4.13033	2.77782	2.97918	2.22426	1.84686	4.39119		0.166667	2.72835	2.04216	2.17183	0.968299	1.0246	1.15999		0.166667	3.73969	2.9527	2.03214	1.34631	2.14103	1.87121
	0.25	4.66344	3.467	3.69504	2.4826	2.1687	4.86904		0.25	2.71146	2.20884	2.55294	1.03808	1.1321	1.10524		0.25	4.34396	3.66011	2.46121	1.54222	2.392	1.63774
	0.333333	4.01017	3.67094	3.37479	2.64331	2.38671	5.27246		0.333333	3.11049	2.72975	2.84444	1.13973	1.01993	1.16356		0.333333	4.75157	3.54554	3.01094	1.98111	2.81641	2.06705
	0.416667	4.68379	3.90197	4.23092	2.94492	2.48173	5.87179		0.416667	3.13202	2.84279	2.60012	1.19052	1.16785	1.4146		0.416667	5.17267	4.26119	3.28979	2.14413	3.09181	2.18849
	0.5	5.12294	4.42298	4.19094	3.14742	3.3564	7.23785		0.5	3.90553	3.17526	3.14468	1.38703	1.17222	1.65447		0.5	5.64339	4.53127	4.24805	2.22248	3.31734	2.30464
	0.583333	5.92635	4.54286	4.5313	3.86365	4.96811	8.06484		0.583333	4.23555	3.30616	3.76478	1.49889	1.42599	1.85571		0.583333	5.90445	4.63667	4.40686	2.77564	3.44839	2.52438
	0.666667	6.99883	4.98492	5.17289	4.48913	5.42784	9.01323		0.666667	4.36971	3.86171	3.40383	1.35945	1.75838	1.87635		0.666667	7.13328	5.06389	4.43887	2.58835	3.78404	2.64814
	0.75	8.00672	5.68586	5.4869	5.46059	6.20184	11.7931		0.75	4.69677	3.90553	3.48093	1.4715	1.75863	1.98061		0.75	7.65408	5.39454	4.79857	2.72364	4.11952	2.53059
	0.833333	7.87886	5.98286	6.51692	6.08591	7.34834	13.1448		0.833333	5.45825	4.41036	3.85305	1.53495	1.76013	2.15446		0.833333	8.79365	6.2654	5.61619	3.15016	4.43335	3.10077
	0.916667	9.04266	6.58377	6.70175	6.66383	8.58445	13.3805		0.916667	6.09701	4.32885	4.29351	1.75081	2.1734	1.99384		0.916667	9.11793	6.53984	6.1112	3.92356	5.03211	3.77163
	1	9.38364	7.51436	7.66871	7.33711	9.14622	15.1249		1	6.67494	5.20701	4.44081	1.83753	2.24886	2.18555		1	10.6217	6.82761	6.39676	3.58267	5.25085	3.96527
	1.08333	9.91346	8.01906	8.72031	8.31157	9.8719	17.0365		1.08333	6.72899	5.79303	4.44732	2.07866	2.37865	2.00871		1.08333	11.3661	7.41954	7.48641	4.42011	5.97453	4.28858
	1.16667	11.498	9.18337	9.63201	8.81645	11.0478	18.8274		1.16667	7.531	6.88407	5.12834	1.79918	2.44605	2.23834		1.16667	12.2444	8.0404	7.88045	4.91469	6.33345	4.53921
	1.25	13.568	10.1189	10.3084	8.83262	12.7379	20.7896		1.25	9.06404	6.95901	5.82834	1.88212	2.87265	2.76623		1.25	12.9888	9.00621	8.55114	5.21754	7.03076	5.12052
	1.33333	13.4935	9.71266	11.4722	9.29302	13.3869	22.114		1.33333	9.54964	6.80336	6.50705	1.97807	2.52351	2.74375		1.33333	15.1417	10.1806	9.27746	5.68154	6.92849	5.03297
	1.41667	14.2058	10.2658	12.073	9.64714	14.0437	25.9531		1.41667	9.64956	7.27175	7.24637	2.05927	2.69833	2.78457		1.41667	16.7967	12.4028	10.6202	6.43594	7.37859	5.33594
	1.5	15.3499	11.4024	12.6921	9.62957	15.7548	27.2224		1.5	10.6431	7.94913	7.59098	2.10721	2.63718	2.99231		1.5	18.6218	13.1705	11.29	6.91968	8.26196	6.6073
	1.58333	17.235	12.3624	13.8596	11.0376	17.3237	30.4766		1.58333	12.693	8.87938	7.63721	2.15192	3.18991	3.24067		1.58333	19.2055	13.9122	12.6329	7.71932	9.26321	6.69656
	1.66667	17.7234	12.72	13.693	12.3363	18.414	32.6055		1.66667	12.5377	9.21445	8.5762	1.95995	3.61195	3.48886		1.66667	21.0607	15.1333	14.271	7.49064	9.10489	7.40412
	1.75	18.8066	13.227	14.3361	12.7784	20.0744	33.8637		1.75	13.0746	10.7467	9.08456	2.21734	3.56539	3.27961		1.75	23.6321	16.026	15.4201	8.45073	10.4897	7.92091
	1.83333	20.3222	14.8967	15.9618	13.5603	21.0744	35.6542		1.83333	12.9264	11.6993	9.42125	2.21475	3.71333	3.361		1.83333	26.5494	17.8285	16.3048	10.0823	11.5003	8.7898
	1.91667	20.6706	15.3802	17.184	13.9001	22.4401	37.0315		1.91667	13.6314	12.5775	10.5907	2.52503	3.61784	3.41548		1.91667	28.1515	19.6603	17.7039	11.3099	12.3509	9.61074
	2	22.4903	15.1022	18.1666	15.1575	23.6822	40.2598		2	14.1914	12.9263	11.3347	2.67843	4.85306	3.82345		2	30.6022	22.2131	19.5297	12.3303	12.6334	10.0167
	2.08333	24.1728	16.2371	20.2096	15.3446	25.7548	44.1056		2.08333	15.6424	13.5596	11.9712	2.89189	4.25009	3.92148		2.08333	33.2981	24.5649	20.2461	12.3187	13.9952	10.4847
	2.16667	26.4582	17.9064	18.4444	16.5443	27.052	47.8015		2.16667	16.2256	14.7961	11.9884	2.92054	3.7254	3.92339		2.16667	36.6979	25.5998	24.0141	13.6638	15.261	12.113
	2.25	28.451	18.7968	21.8603	17.0412	28.8339	51.2471		2.25	17.793	16.7128	12.7276	3.35275	4.24924	3.87904		2.25	39.9997	29.2024	24.4884	15.1109	15.7494	12.6607
	2.33333	29.5264	20.3373	23.3982	18.7229	31.0014	53.529		2.33333	19.2947	18.437	13.1833	3.34012	4.71586	3.97514		2.33333	44.6971	31.3542	26.9611	16.0764	16.4861	14.8243
	2.41667	31.8352	22.7493	25.035	19.603	33.2178	58.7067		2.41667	19.7765	19.4173	13.6933	3.40781	4.48864	3.89906		2.41667	48.4905	33.9529	29.6682	18.765	17.7244	16.2318
	2.5	35.1045	23.8432	26.0516	21.4597	34.9584	64.0255		2.5	20.6526	20.8594	15.0623	3.44675	6.34523	3.70568		2.5	50.3466	37.6284	31.5608	19.205	19.7885	18.1951
	2.58333	37.0358	26.0774	26.9385	22.8524	36.9986	67.4611		2.58333	21.0085	23.4697	15.0114	3.58936	6.54411	3.92737		2.58333	51.9057	40.4429	34.0912	21.8364	21.1996	19.4532
	2.66667	38.8715	26.8426	29.2624	23.8631	39.399	73.4434		2.66667	22.2263	23.2621	16.4297	3.6483	6.92519	4.07971		2.66667	55.9897	43.7078	38.5713	23.663	22.2043	20.5394
	2.75	41.1323	29.4207	30.2965	26.2347	41.4431	78.8993		2.75	23.8823	24.934	16.8456	3.44506	6.6971	4.45714		2.75	61.1887	47.4304	39.1067	25.2435	23.7452	22.6029
	2.83333	43.6102	32.7723	33.7493	28.8653	45.2813	83.9991		2.83333	27.1967	27.4394	17.4563	3.32796	4.95781	4.56534		2.83333	65.6002	49.8108	43.0309	27.4156	24.87	24.7832
	2.91667	45.6967	33.9372	36.2112	29.5628	47.413	88.0062		2.91667	28.7678	29.8794	18.7942	3.55213	6.83008	4.97207		2.91667	68.8324	53.1529	46.5994	29.8962	26.765	27.0523
	3	49.9873	36.5106	39.9502	31.2788	48.9015	91.1659		3	29.9831	31.5167	19.7701	3.90966	7.34457	5.40669		3	73.151	55.2933	50.5394	32.8181	28.7416	29.8209
	3.08333	50.867	37.876	39.1552	33.7132	53.1026	94.7068		3.08333	31.1025	34.0977	20.0598	4.58779	7.84221	5.63985		3.08333	74.1763	59.5897	52.5818	35.3421	31.1869	31.4597
	3.16667	52.9683	41.9524	41.5246	36.5763	56.3683	97.1626		3.16667	33.5236	36.2317	21.3355	4.82277	8.88218	5.93759		3.16667	78.2592	63.2183	58.4401	37.8214	32.4792	33.2855
	3.25	55.575	44.7667	45.9441	39.0975	60.9074	98.985		3.25	34.8711	37.9395	23.1845	4.71978	9.24939	5.93432		3.25	81.9178	66.6646	62.0423	39.734	34.7848	35.5541
	3.33333	58.3338	48.7197	48.0156	39.8983	63.8512	99.6563		3.33333	37.8237	40.7393	24.5561	4.78915	10.1873	5.69988		3.33333	85.3254	68.8041	64.3748	43.4841	36.6632	39.4302
	3.41667	61.2031	52.6777	50.3063	42.6716	66.4176	99.9443		3.41667	40.3113	43.2336	26.2524	5.10061	10.6387	5.82415		3.41667	88.4606	72.3555	66.1051	47.5351	37.8691	42.2672
	3.5	63.4589	56.7559	52.5291	47.8221	70.1943	99.9885		3.5	43.1636	47.2329	27.5679	5.36602	10.6886	6.15128		3.5	90.4689	76.2557	69.7521	49.9981	39.276	45.4481
	3.58333	65.1915	60.5974	56.8185	50.2963	74.19	99.9942		3.58333	45.1774	50.1932	28.1049	5.5878	11.1145	6.2849		3.58333	93.0114	77.1452	72.2762	54.291	41.9138	46.2551
	3.66667	67.8281	65.1101	59.8858	52.0794	77.3301	99.9928		3.66667	49.3994	54.4564	29.7057	6.17203	11.5438	6.26605		3.66667	94.7664	79.1557	74.57	56.2075	45.1875	50.3562
	3.75	69.449	68.8984	64.2186	55.4506	79.9194	99.9966		3.75	53.2721	57.8132	31.184	6.40367	12.2686	6.6628		3.75	95.9046	81.9976	77.1851	58.756	47.9634	53.3602
	3.83333	72.6466	72.6927	66.1232	58.4793	80.5362	99.9999		3.83333	55.2687	59.8818	33.3102	6.49421	12.1453	7.02657		3.83333	97.6408	85.1145	80.0306	60.7874	50.4984	56.5003
	3.91667	74.4716	77.3272	70.1419	61.682	84.9375	99.9844		3.91667	57.1821	63.1869	35.0359	6.08552	12.4729	7.43185		3.91667	98.7543	88.3405	81.9167	65.1388	52.142	60.3247
	4	76.4454	82.1623	72.5035	65.2454	87.1024	100		4	59.0788	68.981	37.1112	6.2656	13.418	7.32675		4	99.0493	90.1042	83.8731	67.9219	54.7873	63.7454
	4.08333	78.3654	86.8061	76.5681	66.6583	89.8138	99.9954		4.08333	62.9082	74.1052	40.2881	6.34834	13.8459	6.98481		4.08333	99.6998	92.2303	85.8243	71.2474	56.4178	66.4155
	4.16667	82.1636	88.7534	80.2383	70.0564	92.2972	100		4.16667	66.1291	77.6552	41.5816	7.22962	14.5076	7.327		4.16667	99.8592	94.1847	87.6878	73.0451	58.4595	70.6859
	4.25	82.8013	91.6184	81.437	74.6699	94.2735	100		4.25	69.9162	82.4551	42.4377	7.93863	15.6342	7.74363		4.25	99.8663	95.3312	89.0486	76.2517	62.2243	74.6752
	4.33333	85.4209	94.1467	84.1673	79.5787	97.3085	99.9997		4.33333	71.6252	85.6521	44.4157	8.47161	16.5004	8.31481		4.33333	99.9559	95.5962	91.3109	77.9544	64.9883	77.8491
	4.41667	87.3674	95.9563	86.5048	83.0607	98.9511	100		4.41667	73.9946	88.6126	47.4459	8.69154	17.0614	8.49773		4.41667	99.9649	97.4291	93.8893	81.7537	67.5489	80.117
	4.5	88.7612	97.485	89.2208	85.6533	99.5287	100		4.5	75.2985	91.0032	50.3896	9.29952	18.1489	8.18187		4.5	99.9934	98.4999	95.0494	84.2712	69.6498	82.2455
	4.58333	90.6063	98.2288	91.2037	89.2733	99.914	100		4.58333	76.6089	93.5111	52.8321	9.66029	18.7054	8.59228		4.58333	99.9875	99.0443	95.9949	86.7144	70.9114	85.695
	4.66667	92.5492	99.0488	93.5441	92.2408	99.9147	100		4.66667	78.326	95.5045	53.8231	9.92128	19.981	9.42082		4.66667	100	99.29	97.3362	88.4375	72.6779	88.2121
	4.75	93.6861	99.6095	94.5672	93.249	99.9881	100		4.75	81.2308	96.5986	58.374	10.287	20.8745	9.49598		4.75	99.9983	99.5454	98.0931	91.1063	74.1811	90.0303
	4.83333	94.8843	99.7665	96.145	95.2909	99.984	99.9999		4.83333	83.657	98.0624	59.1594	10.7978	22.7575	9.75096		4.83333	100	99.8086	98.8106	92.3419	76.2792	91.5027
	4.91667	96.8517	99.9327	97.0235	96.6384	99.9904	100		4.91667	85.5197	98.8126	62.1904	11.0144	23.9928	9.87573		4.91667	100	99.8723	99.3807	93.9305	77.5333	92.4965
	5	97.8778	99.982	97.5676	98.2527	100	100		5	87.2968	99.3182	66.2	10.9371	23.9681	10.4067		5	100	99.9741	99.5768	95.6539	79.787	93.552
	5.08333	99.1118	99.9492	98.9296	99.1983	99.9981	100		5.08333	88.7644	99.7036	69.9326	11.8018	24.5906	11.0032		5.08333	99.9999	99.9881	99.7416	97.035	82.0249	95.6088
	5.16667	99.4078	99.9846	99.6362	99.4441	99.9981	100		5.16667	89.7704	99.805	72.0173	12.3685	25.7021	11.6493		5.16667	99.9994	99.9675	99.8825	98.4385	83.0354	96.7963
	5.25	99.674	99.998	99.5808	99.3045	100	100		5.25	91.7368	99.8543	76.0711	13.3218	27.4349	11.95		5.25	100	99.9802	99.98	99.408	85.5389	97.7653
	5.33333	99.6742	99.9995	99.2584	99.916	99.9999	99.9999		5.33333	93.1466	99.8869	77.656	13.806	29.548	12.4978		5.33333	100	99.992	99.9988	99.7296	87.3378	98.5368
	5.41667	99.9024	99.9996	99.9542	99.9576	99.9998	99.9937		5.41667	94.0619	99.9562	80.0006	14.1803	32.2424	13.3184		5.41667	99.9999	99.9999	99.9999	99.776	89.201	99.157
	5.5	99.9829	100	99.9901	99.9304	100	100		5.5	95.4095	99.9666	82.0936	14.5344	33.1076	14.0047		5.5	99.998	99.9994	99.9996	99.9375	90.5189	99.5197
	5.58333	99.9928	100	99.9991	99.753	100	99.9999		5.58333	96.7328	99.9736	85.1556	13.829	34.1874	14.0202		5.58333	100	99.9975	100	99.9915	91.7977	99.6953
	5.66667	99.9999	100	99.9586	99.9799	99.9999	100		5.66667	97.8267	99.9847	86.6937	14.9195	36.3225	14.8347		5.66667	100	99.9998	100	99.993	93.694	99.6822
	5.75	99.9957	100	100	99.9946	100	99.9998		5.75	98.673	99.9985	89.435	15.5525	37.2725	14.8916		5.75	99.9997	99.9998	100	100	95.0653	99.9167
	5.83333	99.9998	100	99.9999	99.9977	100	99.9999		5.83333	99.0318	99.956	90.7724	16.423	38.9503	15.0599		5.83333	100	99.9918	99.9999	100	95.9347	99.969
	5.91667	100	100	99.9999	100	99.9995	99.9999		5.91667	99.4598	99.9992	92.1979	16.2901	40.617	16.413		5.91667	99.9999	99.9997		99.9997	97.2384
	6	100	100	99.9986	99.9977	99.9999	99.9997		6	99.6688	100	93.2674	18.0676	42.9281	17.7727		6	99.9997	99.9992		100	98.3232
	6.08333	100	100	99.9999	99.9993	99.9997	99.9998		6.08333	99.8572	100	94.5429	17.0309	44.8336	18.2583		6.08333	100	99.9996		99.9997	99.0513
	6.16667	99.9999	100	100	100	100	99.9995		6.16667	99.8928	100	95.9578	17.3388	45.624	19.2905		6.16667	99.9996	99.9999		100	99.1731
	6.25	99.9996	100	100	99.9953	99.9999	99.9986		6.25	99.993	100	97.5461	18.0175	49.0231	20.3076		6.25	100	99.9998		100	99.5649
	6.33333	99.9999	100	99.9994	99.9999	100	99.9993		6.33333	99.9975	100	98.2286	17.6532	50.8074	21.1525		6.33333	100	99.9999		99.9998	99.7867
	6.41667	100	100	100	99.9998	99.9997	99.9998		6.41667	99.9969	100	98.7826	18.7687	53.2904	22.0037		6.41667	100	99.9997		100	99.8979
	6.5	100	99.9992	100	100	99.9997	99.9981		6.5	99.9965	100	99.2262	19.8844	55.7006	22.2244		6.5	99.9999	99.9997		100	99.9615
	6.58333	99.999	99.9999	100	100	99.9984	99.9982		6.58333	100	100	99.4251	20.3518	58.0323	23.5211		6.58333	100	99.9996		99.9999	99.9782
	6.66667	100	100	100	99.6491	100	99.9994		6.66667	100	100	99.6702	20.7394	59.0508	25.6691		6.66667	99.9999	99.9997		99.9999	99.9812
	6.75	100	99.9999	100	99.9999	99.9999	99.9986		6.75	100	99.9997	99.5764	21.6341	59.4965	26.8105		6.75	100	99.9997		99.9997	99.9944
	6.83333	100	100	100	99.9994	99.9999	99.9983		6.83333	100	100	99.7639	22.6373	62.8086	28.1029		6.83333	100	99.9995		100	99.9674
	6.91667	99.9999	100	100	99.9992	100	99.9994		6.91667	100	99.9999	99.91	23.1111	63.9612	29.2259		6.91667	99.9996	99.9998		99.9999	99.9928
	7	100	99.9999	100	99.9992	99.9998	99.9996		7	99.9999	99.9999	99.8501	22.9197	65.4125	30.87		7	100	99.999		100	100
B	Mar per 40 Chr
	WT sgGFP	WT Polq KO	Brca1-CC sgGFP	Brca1-CC Polq KO	Brca1-del11 sgGFP	Brca1-del11 Polq KO
	1.17647	1.88976	2.89855	14.8148	3.2	10
	2.60163	2.68657	4.86486	16.5517	5.61404	9.16667
	3.93443	1.50376	2.58065	16.6667	3.84615	9.79592
	5.03704	2.57143	4.8	22.1429	5	8.57143
	2.43478		4.24242	15.5102	4.13793
	4.61538		7.42857	15.5102
			4.05797	15.3333
				17.4194
				22.4561
C	metaphases
D	mFISH
	+/+	-/-
	10	24
	12	18
	17	24
	8	22
		23
		27

## Sheet: Fig3
A	Rucaparib
		WT				53BP1 KO				Δ11				Δ11, 53BP1 KO				CC				CC, 53BP1 KO
	0.1	100	100	100	100	100	100	100	100	100	100	100	100	100	100	100	100	100	100	100	100	100	100	100	100
	1	99	95	100	103	96	100	92	104	64	77	24	36	94	94	97	103	89	102	75	70	87	98	93	87
	10	97	95	100	103	91	88	95	100	7	13	6	15	87	80	76	91	31	44	32	24	59	46	65	61
	100	84	70	95	100	91	70	70	100	0	0	0	0	76	52	45	61	6	8	10	6	13	22	24	28
	1000	54	65	45	66	54	67	58	72	0	0	0	0	16	23	9	14	0	0	0	0	7	3	4	4
	10000	0	0	1	0	2	8	1	0	0	0	0	0	0	0	0	2	0	0	0	0	0	0	0	0
B	ART558
		WT				53BP1 KO				Δ11				Δ11, 53BP1 KO				CC				CC, 53BP1 KO
	0.1	100	100	100	100	100	100	100	100	100	100	100	100	100	100	100	100	100	100	100	100	100	100	100	100
	0.3	100	97	92	100	98	95	87	100	77	88	75	73	76	66	82	83	58	78	64	64	19	34	43	37
	1	83	84	92	96	80	82	85	94	70	58	50	59	61	48	44	45	42	50	41	48	9	8	15	15
	3	82	68	52	73	62	63	56	53	57	45	41	41	38	21	24	13	18	23	14	25	4	3	2	2
	10	59	41	29	25	44	38	25	35	30	18	38	24	24	13	6	5	13	11	8	11	2	2	0	1
	30	23	31	18	19	34	38	33	32	13	15	31	24	15	6	4	1	3	8	2	4	2	0	2	1

## Sheet: Fig4
A	HR
	MEF WT+sgGFP	BRCA1 Exon 11	BRCA1 CC	53BP1 KO	BRCA1 Exon 11+53BP1 KO	BRCA1 CC+53BP1 KO
	2.5	0	0.2	1.6	1	0.2
	2.93	0.125	0.17	1.62	0.95	0.15
	2.53	0.19	0.205	1.915	0.61	0.285
B	TMEJ
	MEF WT+sgGFP	BRCA1 Exon 11	BRCA1 CC	53BP1 KO	BRCA1 Exon 11 53BP1 KO	BRCA1 CC 53BP1 KO
	0.964888	0.518258	1.26826	3.01264	1.47051	3.35815
	1.04494	0.442416	1.35674	3.0927	1.65169	3.37921
	0.990169	0.543539	1.20084	2.88202	1.52107	3.35815
C	ENDseq
	WT	CC	Δ11	WT	CC	Δ11
	8100	6800	5200	7100	11000	9600
	6600	6500	4600	6800	10300	8700
	6500	6400	4600	6800	10000	8600
	6300	6400	4500	6800	9800	8600
	6200	6100	4000	6700	9600	8400
	5800	6000	3900	6700	9000	7500
	5600	6000	3800	6400	8900	7500
	5500	5800	3700	6400	8900	7500
	5100	5700	3500	6400	8900	7500
	5100	5600	3200	6200	8800	7100
	5000	5600	3000	6100	8700	6600
	5000	5000	2900	6100	8700	6600
	5000	4900	2700	6100	8500	6500
	4800	4900	2700	6000	8000	6500
	4700	4800	2600	6000	7700	5900
	4700	4800	2600	6000	7700	5800
	4700	4400	2500	6000	7700	5700
	4600	4300	2500	5900	7500	5600
	4500	4000	2500	5900	7300	5400
	4400	3700	2400	5900	7300	5400
D	RPA foci
		WT		53bp1 KO		Δ11		Δ11, 53bp1 KO		CC		CC, 53bp1 KO
		44.8		60.3		16.3		46.4		35.5		50
		47.8		41.2		1.2		50.1		34.5		43.2
		45.6		58.8		10		45.5		39.2		63
E	RAD51 foci
		WT		53bp1 KO		Δ11		Δ11, 53bp1 KO		CC		CC, 53bp1 KO
		29.4		42.8		0		33		4		11.5
		37.8		68.7		4.7		69		1.3		11.9
		44.4		61.8		2.1		45		0		9.1
F	RAD51 foci
	Δ11,53siscr	Δ11,53sib1
	35.2	0
	50.4	6.1
	35.4	2.4
	WB	BRCA1			Tubulin
G	Colony formation
	D DMSO/Sc	D DMSO/BRCA1	D ART558/Sc	D ART558/BRCA1
	100	122	44	5
	100	117	24	4
	100	71	51	19
H	diagram

## Sheet: Fig5
A	WB			gh2ax				tubulin
B	Micronuclei
	WT	WT +ART	CC	CC+ART	Δ11	Δ11+ART
	9	6	10	40	5	8
	7	5	9	39	6	18
	6.1	6	10	25	3	16
	Mitotic abnormalities
		Normal			Lagging chromosomes			Anaphase bridge			Multipolar spindle
	WT	89	85	89	3	3	7	6	10	2	3	5	2
	WT+ART	72	88	88	24	8	6	4	4	0	9	0	6
	CC	50	56	68	30	27	14	29	24	14	2	4	5
	CC+ART	29	23	37	65	55	50	45	45	17	4	14	3
	Δ11	50	62	67	24	15	15	26	23	23	9	0	0
	Δ11+ART	50	57	50	19	29	40	41	21	20	0	0	0
C	MDC1 counts
		CC+DMSO																														CC+ART
	0	72		54		98		99		66		77		39		67		59		75		32		60		37		22		31		58		39		80		40		34		67		54	65		62		86
	1	45		41		53		45		25		17		33		16		37		34		12		30		10		5		3		67		46		74		63		50		73		39	36		57		24
	3	23	9	8	19	35	33	55	18	7	16	19	16	22	42	18	10	21	5	8	17	10	2	29	18	5	1	1	3	0	9	45	59	26	25	59	54	16	21	19	27	48	18	73	30	32	27	31	41
	RPA counts
		CC+DMSO																														CC+ART
	0	8		18		7		14		5		14		7		9		6		25		2		3		3		1		17		15		33		61		30		28		43		40		18		24
	1	1		2		4		1		6		0		0		2		0		0		1		16		1		0		0		21		13		9		27		15		25		30		5		9
	3	6	2	1	3	1	3	5	0	3	0	0	1	0	0	11	7	3	0	14	0	5	1	4	1	6	1	1	0	1	2	39	10	11	9	11	19	7	55	3	15	15	9	20	3	8	6	7	10
D	translocations per well
	-	DMSO	ART558
	0	100	50
	0	60	90
	0	90	70
	0	90	70
E	deletions
	DMSO	ART558
	0	4
	143	246
	0	259
	0	5
	7	0
	65	59
	118	102
	96	175
	15	157
	22	111
	148	0
	0	70
	132
	0
	0
	88
	2
	69
	0
	10
	60
	175
	DMSO				ART558
		microhomology	deletion			microhomology	deletion
	99	0	0		99	0	0
	100	0	0		100	0	0
	101	0	0		101	0	0
	102	0	0		102	0	0
	103	0	0		103	0	0
	104	0	0		104	0	0
	105	0	0		105	0	0
	106	0	0		106	0	0
	107	0	0		107	0	0
	108	0	0		108	0	0
	109	0	0		109	0	8
	110	0	0		110	0	8
	111	0	0		111	0	17
	112	0	0		112	0	17
	113	0	0		113	0	17
	114	0	0		114	0	17
	115	0	0		115	0	17
	116	0	0		116	0	17
	117	0	0		117	0	17
	118	0	0		118	0	17
	119	0	0		119	0	17
	120	0	0		120	0	17
	121	0	0		121	0	17
	122	0	0		122	0	17
	123	0	0		123	0	17
	124	0	0		124	0	17
	125	0	0		125	0	17
	126	0	0		126	0	17
	127	0	0		127	0	17
	128	0	0		128	0	17
	129	0	0		129	0	17
	130	0	0		130	0	17
	131	0	0		131	0	17
	132	0	0		132	0	25
	133	0	0		133	0	25
	134	0	0		134	0	25
	135	0	0		135	0	25
	136	0	0		136	0	25
	137	0	0		137	0	25
	138	0	0		138	0	25
	139	0	0		139	0	25
	140	0	0		140	0	25
	141	0	0		141	0	25
	142	0	0		142	0	25
	143	0	0		143	0	25
	144	0	0		144	0	25
	145	0	0		145	0	25
	146	0	0		146	0	25
	147	0	0		147	0	25
	148	0	0		148	0	25
	149	0	0		149	0	25
	150	0	0		150	0	25
	151	0	0		151	0	25
	152	0	0		152	0	25
	153	0	0		153	0	25
	154	0	0		154	0	25
	155	0	0		155	0	25
	156	0	0		156	0	25
	157	0	0		157	0	25
	158	0	0		158	0	25
	159	0	0		159	0	25
	160	0	0		160	0	25
	161	0	0		161	0	25
	162	0	0		162	0	25
	163	0	0		163	0	25
	164	0	0		164	0	25
	165	0	0		165	0	25
	166	0	0		166	0	25
	167	0	0		167	0	25
	168	0	0		168	0	25
	169	0	0		169	0	25
	170	0	0		170	0	25
	171	0	0		171	0	25
	172	0	0		172	0	25
	173	0	0		173	0	25
	174	0	0		174	0	25
	175	0	0		175	0	25
	176	0	0		176	0	25
	177	0	0		177	0	25
	178	0	0		178	0	25
	179	0	0		179	0	25
	180	0	0		180	0	33
	181	0	0		181	0	33
	182	0	0		182	0	33
	183	0	0		183	0	33
	184	0	0		184	0	33
	185	5	5		185	0	33
	186	0	5		186	0	42
	187	0	5		187	0	42
	188	0	5		188	0	42
	189	0	5		189	0	42
	190	0	5		190	0	42
	191	0	5		191	0	42
	192	0	5		192	0	42
	193	0	5		193	0	42
	194	0	5		194	0	42
	195	0	5		195	0	42
	196	0	5		196	0	42
	197	0	5		197	0	42
	198	0	5		198	0	42
	199	0	5		199	0	42
	200	0	5		200	0	42
	201	0	5		201	0	50
	202	0	5		202	0	50
	203	0	5		203	0	50
	204	0	5		204	0	50
	205	0	5		205	0	50
	206	0	5		206	0	50
	207	0	5		207	0	50
	208	5	9		208	0	50
	209	0	9		209	0	50
	210	0	9		210	0	50
	211	0	9		211	0	50
	212	0	9		212	0	50
	213	0	9		213	0	50
	214	0	9		214	0	50
	215	0	9		215	0	50
	216	0	9		216	0	50
	217	0	9		217	0	50
	218	0	9		218	0	50
	219	0	9		219	0	50
	220	5	9		220	0	50
	221	0	14		221	0	50
	222	0	14		222	0	50
	223	0	14		223	0	50
	224	0	14		224	0	50
	225	0	14		225	0	50
	226	0	14		226	0	50
	227	0	14		227	0	50
	228	0	14		228	0	50
	229	0	14		229	0	50
	230	0	18		230	0	50
	231	0	18		231	0	50
	232	0	18		232	0	50
	233	0	18		233	0	50
	234	5	23		234	0	50
	235	0	23		235	0	50
	236	0	23		236	0	50
	237	0	23		237	0	50
	238	0	23		238	0	50
	239	0	23		239	0	50
	240	0	23		240	0	50
	241	0	23		241	0	50
	242	0	23		242	0	50
	243	0	23		243	0	50
	244	0	23		244	0	50
	245	0	23		245	0	50
	246	0	23		246	0	50
	247	5	27		247	0	50
	248	5	27		248	0	50
	249	5	27		249	0	50
	250	5	27		250	0	50
	251	0	27		251	0	58
	252	0	27		252	0	58
	253	0	27		253	0	58
	254	0	27		254	0	58
	255	0	27		255	0	58
	256	0	27		256	0	58
	257	5	32		257	0	58
	258	5	32		258	0	58
	259	0	32		259	0	58
	260	0	32		260	0	58
	261	0	32		261	0	58
	262	0	32		262	8	67
	263	0	32		263	8	67
	264	0	32		264	8	67
	265	0	32		265	8	67
	266	0	32		266	0	67
	267	0	32		267	0	67
	268	0	32		268	0	67
	269	5	36		269	0	67
	270	5	36		270	0	67
	271	5	36		271	0	67
	272	5	36		272	0	67
	273	0	36		273	0	67
	274	5	41		274	0	67
	275	5	50		275	0	67
	276	5	50		276	0	67
	277	9	55		277	0	67
	278	5	55		278	0	67
	279	0	55		279	8	67
	280	0	55		280	0	67
	281	0	55		281	0	67
	282	0	55		282	0	67
	283	0	55		283	0	67
	284	0	55		284	0	67
	285	0	59		285	0	67
	286	0	59		286	0	67
	287	5	59		287	0	67
	288	9	64		288	0	67
	289	5	64		289	0	58
	290	5	59		290	0	58
	291	5	59		291	0	50
	292	0	55		292	0	50
	293	0	55		293	0	50
	294	0	55		294	0	50
	295	0	55		295	0	50
	296	0	55		296	0	50
	297	0	55		297	0	50
	298	0	55		298	0	50
	299	9	45		299	0	50
	300	5	45		300	0	50
	301	0	45		301	0	50
	302	0	45		302	0	50
	303	0	45		303	0	50
	304	0	45		304	0	50
	305	0	45		305	0	50
	306	0	45		306	0	50
	307	0	45		307	0	42
	308	0	45		308	0	42
	309	5	41		309	0	42
	310	5	41		310	0	42
	311	0	41		311	0	42
	312	5	36		312	0	42
	313	5	36		313	0	42
	314	5	36		314	0	42
	315	5	36		315	0	42
	316	0	36		316	0	42
	317	0	36		317	0	42
	318	0	36		318	0	42
	319	0	36		319	0	42
	320	0	36		320	0	42
	321	0	36		321	8	25
	322	0	36		322	8	25
	323	0	36		323	8	25
	324	0	36		324	8	25
	325	0	36		325	0	25
	326	0	32		326	0	25
	327	0	32		327	0	25
	328	0	32		328	0	25
	329	0	32		329	0	25
	330	0	32		330	0	25
	331	0	32		331	0	25
	332	0	32		332	0	25
	333	0	32		333	0	25
	334	0	32		334	0	25
	335	0	27		335	0	25
	336	0	27		336	0	25
	337	0	27		337	0	25
	338	0	27		338	0	25
	339	0	27		339	0	25
	340	0	27		340	0	25
	341	0	27		341	0	25
	342	0	27		342	0	25
	343	0	27		343	0	25
	344	5	23		344	0	25
	345	5	23		345	0	25
	346	5	23		346	0	25
	347	0	23		347	0	25
	348	0	23		348	0	25
	349	0	23		349	0	25
	350	0	23		350	0	25
	351	0	23		351	0	25
	352	0	23		352	0	25
	353	0	23		353	0	25
	354	0	23		354	0	25
	355	0	23		355	0	25
	356	5	18		356	0	25
	357	0	18		357	0	17
	358	0	18		358	0	8
	359	0	18		359	0	8
	360	5	14		360	0	8
	361	0	14		361	0	8
	362	0	14		362	0	0
	363	0	14		363	0	0
	364	0	14		364	0	0
	365	0	14		365	8	0
	366	5	9		366	8	0
	367	0	9		367	0	0
	368	0	9		368	0	0
	369	0	9		369	0	0
	370	0	9		370	0	0
	371	0	9		371	0	0
	372	0	9		372	0	0
	373	0	9		373	0	0
	374	0	9		374	0	0
	375	0	9		375	0	0
	376	0	9		376	0	0
	377	0	9		377	0	0
	378	0	9		378	0	0
	379	0	9		379	0	0
	380	0	9		380	0	0
	381	0	9		381	0	0
	382	0	9		382	0	0
	383	5	9		383	0	0
	384	5	9		384	0	0
	385	0	9		385	0	0
	386	5	9		386	0	0
	387	5	5		387	0	0
	388	5	5		388	0	0
	389	5	5		389	0	0
	390	5	5		390	0	0
	391	0	5		391	0	0
	392	0	5		392	0	0
	393	0	5		393	0	0
	394	0	5		394	0	0
	395	0	5		395	0	0
	396	0	5		396	0	0
	397	0	5		397	0	0
	398	0	5		398	0	0
	399	0	5		399	0	0
	400	5	0		400	0	0
	401	5	0		401	0	0
	402	0	0		402	0	0
	403	0	0		403	0	0
	404	0	0		404	0	0
	405	0	0		405	0	0
	406	0	0		406	0	0
	407	0	0		407	0	0
	408	0	0		408	0	0
	409	0	0		409	0	0
	410	0	0		410	0	0
	411	0	0		411	0	0
	412	0	0		412	0	0
	413	0	0		413	0	0
	414	0	0		414	0	0
	415	0	0		415	0	0
	416	0	0		416	0	0
	417	0	0		417	0	0
	418	0	0		418	0	0
	419	0	0		419	0	0
	420	0	0		420	0	0
	421	0	0		421	0	0
	422	0	0		422	0	0
	423	0	0		423	0	0
	424	0	0		424	0	0
	425	0	0		425	0	0
	426	0	0		426	0	0
	427	0	0		427	0	0
	428	0	0		428	0	0
	429	0	0		429	0	0
	430	0	0		430	0	0
	431	0	0		431	0	0
	432	0	0		432	0	0
	433	0	0		433	0	0
	434	0	0		434	0	0
	435	0	0		435	0	0
	436	0	0		436	0	0
	437	0	0		437	0	0
	438	0	0		438	0	0
	439	0	0		439	0	0
	440	0	0		440	0	0
	441	0	0		441	0	0
	442	0	0		442	0	0
	443	0	0		443	0	0
	444	0	0		444	0	0
	445	0	0		445	0	0
	446	0	0		446	0	0
	447	0	0		447	0	0
	448	0	0		448	0	0
	449	0	0		449	0	0
	450	0	0		450	0	0
	451	0	0		451	0	0
	452	0	0		452	0	0
	453	0	0		453	0	0
	454	0	0		454	0	0
	455	0	0		455	0	0
	456	0	0		456	0	0
	457	0	0		457	0	0
[truncated: 72 more columns]

## Sheet: Fig6
A	WB
		PALB2				BRCA1 (HA)				Tubulin
B	RPA foci
	sgBFP			sgBFP+DM800			P2KO			P2KO+DM800
	20.77	22.59	18.55	37.3	40.44	39.22	15.02	21.02	18.03	34.53	41.88	37.61
C	RAD51 foci
	sgBFP			sgBFP+DM800			P2KO			P2KO+DM800
	0.9	0	0	35.25	34.75	30.58	0	0.53	0	0	0	0.37
D	PARPi
		436 sgBFP			436 sgBFP + 800			436 PALB2KO			436 PALB2KO + 800
	0.1	100	100	100	100	100	100	100	100	100	100	100	100
	1	61	77	78	97	100	100	52	68	75	40	93	88
	10	15	33	58	79	100	84	10	23	16	16	33	11
	100	0	4	0	68	75	53	0	2	0	0	0	0
	1000	0	0	0	40	25	39	0	0	0	0	0	0
	10000	0	0	0	18	1	21	0	0	0	0	0	0
E	POLQi
		436 sgBFP			436 sgBFP + 800			436 PALB2KO			436 PALB2KO + 800
	0.03	100	100	100	100	100	100	100	100	100	100	100	100
	0.1		93	100		100	100		100	96		67	75
	0.3	100	93	77	100	100	100	100	100	96	61	58	63
	1	83	62	73	90	96	94	85	73	92	50	46	53
	3	44	59	58	83	83	88	50	64	58	11	17	34
	10	25	34	54	59	60	72	21	45	54	5	4	19
	30	3			34			13			3

## Sheet: S1
A	diagram
B	table
C	weights	wt/ko	CC/CC53bp1ko
		14	17
		18	13
		17	19
		15	18
		15	14
		15	11
		13	14
			13
			11
			17
			12
D	survival
		days	wt/53bp1ko	CC-/- 53BP1 ko
		35
		21
		74
		91
		72
		80
		78
		280	0
		280	0
		280	0
		280
		280
		280
		25		1
		82		1
		104		1
		75		1
		89		1
		86		1
		68		1
		66		1
		69		1
		65		1
		38		1
		76		1
		76		1
		68		1
		76		1
		79		1
		97		1
		85		1
		67		1
		69		1
		76		1
		89		1
		28
		88
		95
		106
		81
		85
		78
E	survival
			Polq+/+	Polq+/-	Polq-/-
		409		1
		409		1
		409	1
		409			1
		409			1
		409			1
		366		1
		366			1
		366			1
		366			1
		454			1
		486			1
		395			1
		366			1
		366		1
		366		1
		366		1
		366		1
		374		1
		374	1
		506		1
		506			1
		395			1
		395			1
		377	1
		377			1
		377		1
		377		1
		377			1
		377			1
		377			1
		644			1
		644			1
		497		1
		542		1
		715		1
		497		1
		497		1
		715		1
		532		1
		662			1
		662			1
		662			1
		662			1
		662			1
		521		1
		525		1
		516		1
		516		1
		516		1
		474		1
		474			1
		474		1
		474			1
		474			1
		474		1
		474	1
		474	1

## Sheet: S2
A	sequences
B		day	sgGFP			Polq -/- clone2
		0	2.08815		7.55839		2.58951	9.84961
		0.083333	2.34766	2.0256	1.25347	2.38884	4.92102	2.87978
		0.166667	2.51984	2.52523	1.39637	2.67049	1.41603	2.9945
		0.25	2.74286	2.99893	1.51589	3.25252	1.35182	3.12524
		0.333333	3.38104	3.69159	1.71867	3.27002	7.09454	3.34387
		0.416667	3.63177	4.40018	2.00795	3.36972	7.29828	3.37078
		0.5	3.77819	4.81208	2.0777	3.94752	7.72167	3.42664
		0.583333	4.34304	5.69976	2.28715	4.29885	7.49583	3.80407
		0.666667	4.64683	6.27269	2.26501	4.8186	7.86916	3.77407
		0.75	4.98837	6.22427	2.58963	4.59782	8.31613	0.660955
		0.833333	5.71753	7.0965	2.78436	5.09518	8.16562	4.41951
		0.916667	6.57158	7.63568	3.05172	5.35993	1.29149	5.04968
		1	6.52187	8.4885	3.30338	5.5661	8.76475	4.86145
		1.08333	7.64932	9.32117	3.79593	5.84567	9.34198	5.23041
		1.16667	8.10509	10.8129	4.24028	6.59914	10.2583	6.50288
		1.25	8.71304	10.8148	4.567	7.41945	11.8033	6.90449
		1.33333	9.2602	11.4916	4.8908	7.7654	11.7632	7.12001
		1.41667	10.8482	12.2273	5.02948	8.04947	11.676	7.16035
		1.5	11.0907	12.5275	5.18285	8.13861	12.9084	8.6805
		1.58333	11.5389	13.574	5.70852	8.83396	14.058	9.27635
		1.66667	12.8327	15.2819	6.39995	9.09618	14.7741	9.8906
		1.75	14.3128	15.7902	6.32196	9.20936	15.7529	10.9138
		1.83333	14.8374	17.2489	6.85728	9.82726	17.3522	11.4917
		1.91667	15.2923	18.0291	7.49056	10.7724	17.8693	12.4659
		2	17.6501	19.3212	7.72012	11.2326	18.1654	13.1027
		2.08333	19.663	20.8389	7.95779	11.7849	19.6744	13.6724
		2.16667	20.7882	22.2238	8.87091	13.1261	21.4901	15.047
		2.25	21.8808	25.0041	9.26449	12.8927	22.812	17.3599
		2.33333	24.1227	27.3961	9.87245	14.3372	23.7878	16.8679
		2.41667	26.0913	29.5161	9.94048	15.7974	25.0835	17.645
		2.5	28.5192	30.5871	11.0819	17.0749	25.3624	20.3348
		2.58333	31.2606	33.9653	11.6708	17.5663	26.4922	22.2966
		2.66667	32.4747	36.4562	12.3364	18.4021	27.9612	23.2306
		2.75	35.6168	39.2582	13.3582	19.7382	30.7325	25.0647
		2.83333	38.0486	40.924	14.8577	21.0513	33.3861	26.5221
		2.91667	41.4101	44.3639	15.349	22.7567	34.729	28.0826
		3	44.1081	47.7803	16.6837	23.4218	35.7011	30.1893
		3.08333	44.8254	49.1865	16.6765	24.2845	37.2742	30.7585
		3.16667	48.4196	52.7988	18.015	25.5373	38.0985	32.4816
		3.25	50.5455	56.702	20.5482	27.0563	39.9694	35.7069
		3.33333	53.0825	59.5672	21.7507	29.2435	41.2922	36.1829
		3.41667	57.361	62.8442	23.4896	30.5048	43.6096	38.0352
		3.5	61.8339	65.9857	25.7392	32.0394	45.506	40.8615
		3.58333	64.4986	67.9742	27.4229	32.9631	47.4508	42.6792
		3.66667	67.0215	70.0161	28.3176	35.1765	49.2705	45.0846
		3.75	68.0237	73.3264	30.0173	36.8045	50.4856	47.2289
		3.83333	72.8563	75.6326	31.5898	37.3842	51.3045	49.2392
		3.91667	75.5034	78.4259	33.8669	38.1706	53.1977	52.0371
		4	79.0093	81.8004	35.5739	40.6857	56.1551	55.5658
		4.08333	81.8846	83.7039	37.529	42.3229	57.1063	56.3525
		4.16667	83.5283	84.6809	40.562	44.0708	58.6674	59.1424
		4.25	85.0266	87.7734	42.029	44.725	61.4831	60.5825
		4.33333	87.4384	89.8901	43.4664	46.695	62.1132	64.3418
		4.41667	89.4676	92.1136	47.108	48.4549	63.8262	67.4203
		4.5	91.3591	93.7262	48.4895	50.7481	66.6653	69.5225
		4.58333	92.8609	95.4869	51.2109	52.3503	68.272	72.4704
		4.66667	93.6452	95.861	54.4692	53.6965	69.6279	74.034
		4.75	94.3942	97.1346	56.7469	55.3175	71.4484	77.0037
		4.83333	95.7355	98.2961	59.911	57.3022	71.8209	80.0056
		4.91667	96.6027	98.9478	62.984	59.5306	73.0268	82.3494
		5	97.2991	99.582	65.6944	61.9312	73.8128	84.3838
		5.08333	97.8081	99.8228	68.1968	64.6778	75.2074	85.3756
		5.16667	98.0553	99.8902	70.1243	67.1304	76.1742	87.3112
		5.25	97.9549	99.9671	72.8746	69.1222	76.7768	90.2797
		5.33333	98.8062	99.9696	76.3927	71.2555	77.7931	92.3809
		5.41667	99.3061	99.8297	80.4478	73.0575	79.2814	93.2549
		5.5	99.3443	99.9644	83.4067	75.6967	79.8813	94.3951
		5.58333	99.6541	99.9999	86.5481	77.5819	81.3418	95.771
		5.66667	99.78	100	89.3716	79.565	82.3101	96.9617
		5.75	99.8312	99.996	91.9697	81.9459	82.4016	97.5138
		5.83333	99.9188	99.9989	93.8259	82.3885	83.4542	97.8813
		5.91667	99.9598	100	95.6083	83.979	84.9283	98.6288
		6	99.9919	100	97.1698	85.3405	86.4487	99.1788
		6.08333	99.9956	99.9997	97.7566	86.3011	87.0796	99.0659
		6.16667	99.9999	99.9998	98.7125	88.0955	88.4784	99.1162
		6.25	99.9999	100	99.2745	90.0084	89.8861	99.2054
		6.33333	100	100	99.7656	90.78	90.6812	99.5767
		6.41667	99.9994	100	99.9774	91.5994	91.957	99.7122
		6.5	99.9992	99.9997	99.978	92.1829	92.3515	99.8081
		6.58333	99.9997	99.9992	99.9958	93.1797	93.0224	99.8002
		6.66667	99.9999	100	99.9866	93.7446	93.8594	99.9202
		6.75	99.9998	99.9999	99.9995	94.9946	94.4357	99.9057
		6.83333	99.9999	99.9425		95.4684
		6.91667	100	99.9999		95.3067
		7	99.9999	99.9992		95.7317
C	Rucaparib
		WT sgGFP			WT Polq KO			CC sgGFP			CC Polq KO			Δ11 sgGFP			Δ11 Polq KO
	0.1	100	100	100	100	100	100	100	100	100	100	100	100	100	100	100	100	100	100
	1	96	100	100	100	73	100	59	86	82	52	53	47	88	73	91	44	45	44
	10	100	76	88	94	76	94	23	23	24	13	32	38	33	36	27	0	1	3
	100	85	61	88	79	76	84	1	3	3	9	15	22	3	2	2	0	0	0
	1000	46	42	59	56	55	61	0	0	0	0	0	0	0	0	0	0	0	0
	10000	4	2	3	4	5	1	0	0	0	0	0	0	0	0	0	0	0	0
D	images

## Sheet: S3
A	WT	53bp1 KO	Δ11	Δ11, 53bp1 KO	Δ11, 53bp1 KO, Polq KO (c7)	CC	CC, 53bp1 KO
	1	0.8	0.75	1.16	1.13	0.95	1.17
	1	0.83	0.68	1.15	1.03	0.95	1.02
B	images
C	agarose gels
D	table

## Sheet: S4
A	Rucaparib
	436 sgBFP	436 sgBFP + 800	436 PALB2KO	436 PALB2KO + 800	436 BRCA2KO	436 BRCA2KO + 800
	1.645	405.6	1.129	0.8211	2.085	1.992
	4.276	317.6	2.49	6.124	3.988	2.967
	9.866	290.4	2.505	3.076	1.918	6.986
	ART558
	436 sgBFP	436 sgBFP + 800	436 PALB2KO	436 PALB2KO + 800	436 BRCA2KO	436 BRCA2KO + 800
	3.032	14.8	3.427	0.6525	4.068	0.6644
	3.879	14.28	6.713	0.4962	8.015	1.199
	8.889	28.99	9.345	0.9836	5.626	1.338
B	BRCA2				BRCA1 (HA)					Tubulin
